# Supplementary material for: Using Virtual Reality (VR) Mock-Ups for Evidence-Based Healthcare Facility Design Decisions
Source: Int J Environ Res Public Health. 2021 Oct 26;18(21):11250. doi: 10.3390/ijerph182111250 (PMC8583497; doi:10.3390/ijerph182111250)
Supplement: Supplementary file 1 [file ijerph-18-11250-s001.zip]

Archive with 1 entries (1 files):
- ijerph-1413444-supplementary.pdf
